# Supplementary material for: Identification of a novel long non-coding RNA within RUNX1 intron 5
Source: Hum Genomics. 2019 Jul 31;13:33. doi: 10.1186/s40246-019-0219-1 (PMC6670153; doi:10.1186/s40246-019-0219-1)
Supplement: Supplementary file 1 — Table S1. Genomic coordinates of the analyzed regions. (XLSX 11 kb) [file 40246_2019_219_MOESM1_ESM.xlsx]

## Sheet: Hoja1
Region	Chromosome	Genomic coordinates (hg19)
RUNX1 gene intron 5	21	36,206,899-36,231,770
Region surrounding the TSS of SNRPD3 gene	22	24,946,471-24,956,470
Gene free region from chromosome 1	1	189,079,068-189,104,067
BCR gene M-BCR	22	23,630,284-23,637,342
