# Supplementary material for: Identification of a novel long non-coding RNA within RUNX1 intron 5
Source: Hum Genomics. 2019 Jul 31;13:33. doi: 10.1186/s40246-019-0219-1 (PMC6670153; doi:10.1186/s40246-019-0219-1)
Supplement: Supplementary file 3 — Table S3. Presence of the epigenetic mark H3K4me3 along RUNX1 intron 5 and control regions, in 51 cell types. (XLSX 15 kb) [file 40246_2019_219_MOESM3_ESM.xlsx]

## Sheet: Hoja1
	H3K4me3 hotspot analysis
	RUNX1 gene intron 5										Region surrounding the TSS of SNRPD3 gene				Gene free region from chromosome 1										BCR gene M-BCR
Cell type	5'-I	II	III	IV	V	VI	VII	VIII	IX	X-3'	5'-I	II	III	IV-3'	5'-I	II	III	IV	V	VI	VII	VIII	IX	X-3'	5'-I	II	III-3'
A549
AG04449
AG04450
AG09309
AG09319
AG10803
AoAF
BE2 C
BJ
Caco-2
GM06990
GM12864
GM12865
GM12878
H1-hESC
H7-hESC
HA-sp
HAc
HBMEC
HCF
HCFaa
HCM
HCPEpic
HCT-116
HeLa-S3
HepG2
HFF
HL-60
HMEC
HMF
HPAF
HPF
HRE
HRPEpic
HSMM
HSMMtube
HUVEC
Jurkat
K562
MCF-7
Monocytes CD14+
NB4
NH-A
NHLF
PANC-1
RPTEC
SAEC
SK-N-MC
SKMC
WERI-Rb-1
WI-38
