# Supplementary material for: Identification of a novel long non-coding RNA within RUNX1 intron 5
Source: Hum Genomics. 2019 Jul 31;13:33. doi: 10.1186/s40246-019-0219-1 (PMC6670153; doi:10.1186/s40246-019-0219-1)
Supplement: Supplementary file 4 — Table S4. EST sequences found in RUNX1 intron 5. (XLSX 12 kb) [file 40246_2019_219_MOESM4_ESM.xlsx]

## Sheet: Hoja1
ESTs located in RUNX1 gene intron 5
Nº	EST sequence	Transcription orientation respect to RUNX1 mRNA
1	BG954421	Sense
2	BF821024	Sense
3	DA167014	Antisense
4	DA842113	Antisense
5	DB187324	Antisense
6	DA034664	Antisense
7	BU744279	Sense
8	BF749999	Antisense
9	BF749766	Sense
10	CV358744	Sense
11	CV358662	Sense
12	BF910744	Sense
13	BF832792	Sense
14	L25451	Antisense
15	DB347703	Sense
16	DB328483	Sense
17	AW809470	Antisense
18	CB250656	Antisense
19	H54939	Sense
20	CV425537	Antisense
21	BE143887	Antisense
22	BU689215	Antisense
23	BU684610	Antisense
24	AW204843	Antisense
25	BX111268	Antisense
26	AW839916	Sense
27	AW516704	Sense
28	AW276996	Sense
29	AI863417	Antisense
30	AI798118	Antisense
31	AI810863	Antisense
32	AA984901	Antisense
33	FN122377	Sense
34	AA300316	Sense
35	FN092147	Sense
36	GD148376	Sense
37	BF329777	Sense
38	BF329741	Sense
39	BF329737	Sense
40	BF329671	Antisense
41	BF359278	Antisense
42	BF329668	Antisense
43	BE829940	Sense
44	CV402700	Antisense
45	CV402728	Antisense
46	BF370623	Sense
47	BF772705	Sense
48	BF889377	Antisense
49	CN265131	Sense
50	FN156650	Antisense
51	BQ423640	Sense
52	BG982167	Sense
53	BF326313	Sense
ESTs indicated in green were aligned to obtain a consensus sequence
